# Supplementary material for: A Regulator Role for the ATP-Binding Cassette Subfamily C Member 6 Transporter in HepG2 Cells: Effect on the Dynamics of Cell–Cell and Cell–Matrix Interactions
Source: Int J Mol Sci. 2023 Nov 16;24(22):16391. doi: 10.3390/ijms242216391 (PMC10670978; doi:10.3390/ijms242216391)
Supplement: Supplementary file 1 [file ijms-24-16391-s001.zip]

Archive with 2 entries (2 files):
- ijms-2703200-Figure S1.docx
- Table S1_Functional Analysis_KEGG.xlsx
