# Supplementary material for: A Regulator Role for the ATP-Binding Cassette Subfamily C Member 6 Transporter in HepG2 Cells: Effect on the Dynamics of Cell–Cell and Cell–Matrix Interactions
Source: Int J Mol Sci. 2023 Nov 16;24(22):16391. doi: 10.3390/ijms242216391 (PMC10670978; doi:10.3390/ijms242216391)
Supplement: Supplementary file 1 [file ijms-24-16391-s001.zip › Table S1_Functional Analysis_KEGG.xlsx]

## Sheet: KEGG
ID	Term_Description	Fold_Enrichment	occurrence	support	lowest_p	highest_p	Up_regulated	Down_regulated
hsa05414	Dilated cardiomyopathy	5.35981	10	0.117799	5.41478e-09	3.53524e-07	ITGA2, ITGA6, ITGB1, ACTG1, TPM4, ADCY7, TGFB1	ITGA3, TTN, ADCY9
hsa04510	Focal adhesion	3.36008	10	0.136364	1.67867e-06	8.15742e-06	LAMB3, SPP1, ITGA2, ITGA6, ITGB1, ARHGAP5, ACTG1, CAPN2, FLNA	VTN, ITGA3, PPP1CC, FLNC
hsa05410	Hypertrophic cardiomyopathy	4.57692	10	0.0908967	3.04343e-07	9.0661e-06	ITGA2, ITGA6, ITGB1, ACTG1, TPM4, TGFB1	ITGA3, TTN
hsa05205	Proteoglycans in cancer	3.26077	10	0.14205	3.28222e-06	1.22728e-05	ACTG1, FLNA, ITPR3, CD63, TGFB1, PLAUR, ITGA2, ITGB1, RDX	FLNC, PPP1CC, TIMP3, VTN
hsa05132	Salmonella infection	2.06146	10	0.0338052	3.86142e-05	3.86142e-05	DYNLL2, DYNLRB1, TUBA1A, TUBB2A, FLNA, ACTG1, SNX9	FLNC, CYFIP2, CD14
hsa04610	Complement and coagulation cascades	5.99037	10	0.035903	4.46199e-05	4.46199e-05	F2R, SERPINE1, PLAUR	FGG, KNG1, MBL2, MASP2, C3, CLU, VTN
hsa05412	Arrhythmogenic right ventricular cardiomyopathy	4.01986	10	0.0739473	2.06936e-05	4.53115e-05	ITGA2, ITGA6, ITGB1, ACTG1, DSP	ITGA3
hsa04512	ECM-receptor interaction	4.62893	10	0.0502793	2.08643e-05	8.1852e-05	LAMB3, SPP1, NPNT, ITGA2, ITGA6, ITGB1	VTN, ITGA3
hsa05145	Toxoplasmosis	2.27313	10	0.0280908	8.49462e-05	0.000102235	LAMB3, ITGA6, ITGB1, LDLR, TGFB1
hsa05222	Small cell lung cancer	3.32075	10	0.0544035	2.61051e-05	0.00010229	CDKN2B, LAMB3, ITGA2, ITGA6, ITGB1	ITGA3
hsa04611	Platelet activation	4.17362	10	0.0868908	9.07918e-06	0.000266643	F2R, ITPR3, ADCY7, ACTG1, ITGA2, ITGB1	PPP1CC, PLCB2, FGG, ADCY9
hsa04810	Regulation of actin cytoskeleton	2.71564	10	0.0619763	3.9387e-06	0.000338783	F2R, ITGA2, ITGA6, ITGB1, RGCC, ACTG1, RDX	ITGA3, KNG1, PPP1CC, CYFIP2, GSN
hsa04218	Cellular senescence	2.61119	10	0.0524499	3.8799e-06	0.000355899	TGFB1, CDKN2B, CDKN2A, SERPINE1, CAPN2, ITPR3	PPP1CC, CALM3
hsa05203	Viral carcinogenesis	2.16017	10	0.0111732	0.000125216	0.000580065	ATP6V0D2, CDKN2A, CDKN2B	STAT5A, HPN, GSN, C3
hsa04640	Hematopoietic cell lineage	4.19944	10	0.00882462	0.000503547	0.000619966	CSF1, CD24, IL1R1, ITGA2, ITGA6	CD14, CSF3R, ITGA3
hsa05022	Pathways of neurodegeneration - multiple diseases	1.67128	10	0.0423464	0.000478907	0.000807215	APP, ITPR3, HSD17B10, OPTN, TUBA1A, TUBB2A, CAPN2, AXIN2, CSF1	PLCB2, TOMM40, TOMM40L, CALM3, CCS, DNAH1
hsa05166	Human T-cell leukemia virus 1 infection	2.29361	10	0.0140345	2.26918e-05	0.00144891	NRP1, CDKN2B, CDKN2A, MMP7, IL1R1, TGFB1, ADCY7, LCK	STAT5A, ADCY9
hsa00280	Valine, leucine and isoleucine degradation	4.33346	1	0.00568182	0.00157818	0.00157818	HSD17B10	ALDH6A1, ABAT, AGXT2
hsa05223	Non-small cell lung cancer	1.41439	2	0.00630542	0.00227665	0.00227665	CDKN2A	STAT5A
hsa05012	Parkinson disease	0.814691	1	0.00689655	0.00231858	0.00231858	ITPR3, TUBA1A, TUBB2A	CALM3
hsa00330	Arginine and proline metabolism	4.24318	9	0.00564972	0.00168266	0.00244449	ARG2	GATM, GAMT, CKB
hsa05020	Prion disease	0.786381	1	0.00689655	0.00266626	0.00266626	ITPR3, NCF2, TUBA1A, TUBB2A
hsa05212	Pancreatic cancer	2.00993	2	0.00630542	0.00268033	0.00268033	RALB, CDKN2A, TGFB1
hsa04720	Long-term potentiation	3.03989	10	0.0113636	0.00237578	0.00301725	ITPR3	PPP1CC, CALM3, PLCB2
hsa04540	Gap junction	3.55243	10	0.0257312	6.53023e-05	0.00389017	TUBA1A, TUBB2A, ADCY7, ITPR3	ADCY9, PLCB2
hsa05140	Leishmaniasis	2.6451	4	0.00568182	0.00278815	0.00459033	TGFB1, ITGB1, NCF2	C3
hsa04658	Th1 and Th2 cell differentiation	1.66038	2	0.00630542	0.00476494	0.00476494	MAML2, LCK	STAT5A
hsa05220	Chronic myeloid leukemia	2.00993	7	0.00564972	0.00268033	0.00550292	CDKN2A, TGFB1	STAT5A
hsa00010	Glycolysis / Gluconeogenesis	3.08595	10	0.00566577	0.00441704	0.00640917	ENO2	ALDOC, ALDH3B1, ACSS2
hsa04659	Th17 cell differentiation	1.88586	2	0.00630542	0.00770907	0.00770907	IL1R1, TGFB1, LCK	STAT5A
hsa05014	Amyotrophic lateral sclerosis	1.33605	9	0.00568182	0.0080512	0.0080512	OPTN, ITPR3, ACTG1, TUBA1A, TUBB2A	TOMM40, TOMM40L, CCS, DNAH1
hsa04145	Phagosome	3.34988	10	0.0328888	0.00192127	0.00824838	ACTG1, ATP6V0D2, TUBA1A, TUBB2A, ITGA2, ITGB1, NCF2	C3, MBL2, CD14
hsa04750	Inflammatory mediator regulation of TRP channels	4.67616	10	0.0274073	0.00576061	0.00947075	ITPR3, IL1R1, ADCY7, F2RL1	KNG1, PLCB2, PPP1CC, CALM3, ADCY9
hsa04976	Bile secretion	3.55243	1	0.00558659	0.00979281	0.00979281	LDLR, NCEH1, ADCY7	ABCG8, ATP1A3, ADCY9
hsa04613	Neutrophil extracellular trap formation	2.35732	10	0.00566577	0.00998662	0.00998662	NCF2, ACTG1	PLCB2, C3, FGG
hsa04912	GnRH signaling pathway	2.73754	5	0.00564972	0.00344668	0.0100886	ADCY7, ITPR3	ADCY9, PLCB2, CALM3
hsa05323	Rheumatoid arthritis	2.19003	9	0.00564972	0.00809521	0.0100886	TGFB1, CSF1, ATP6V0D2, MMP3
hsa04670	Leukocyte transendothelial migration	3.26997	7	0.00568182	0.00435345	0.0102658	ITGB1, ESAM, ACTG1, NCF2, ARHGAP5	JAM3, CLDN19
hsa04971	Gastric acid secretion	4.68983	10	0.00882462	0.00347593	0.0104783	ACTG1, ITPR3, ADCY7	PLCB2, CALM3, ADCY9, ATP1A3
hsa05142	Chagas disease	2.99519	9	0.00564972	0.0106757	0.0106757	PPP2R2C, TGFB1, SERPINE1	C3, KNG1, PLCB2
hsa05010	Alzheimer disease	1.3799	10	0.0227922	0.000282057	0.010717	APP, HSD17B10, ITPR3, CAPN2, AXIN2, TUBA1A, TUBB2A, CSF1	CALM3, PLCB2
hsa04713	Circadian entrainment	3.21589	2	0.0055583	0.0107523	0.0107523	ITPR3, RASD1, ADCY7	CALM3, ADCY9, PLCB2
hsa04530	Tight junction	2.54591	10	0.0165321	0.00296527	0.0110001	PPP2R2C, RDX, ACTG1, ITGB1, TUBA1A	CLDN19, JAM3, CGN
hsa04070	Phosphatidylinositol signaling system	2.16673	2	0.00548147	0.010417	0.0127819	ITPR3	PLCB2, PLCD1, CALM3
hsa04270	Vascular smooth muscle contraction	3.18239	10	0.0330641	0.00032316	0.012813	ITPR3, CALD1, ADCY7	CALM3, PLCB2, ACTA2, PPP1CC, ADCY9
hsa03320	PPAR signaling pathway	3.48755	3	0.00564972	0.00868063	0.0140495	ACSL1, ACSL5, PLIN2	APOC3, FADS2
hsa04020	Calcium signaling pathway	2.34351	3	0.00568182	0.0052182	0.0143281	HTR7, ADCY7, ASPH, F2R, NTSR1, ITPR3	ATP2B4, ADCY9, PLCD1, PLCB2, CALM3
hsa04964	Proximal tubule bicarbonate reclamation	6.6415	6	0.00563421	0.0149864	0.0149864	GLS	ATP1A3, GLS2
hsa04925	Aldosterone synthesis and secretion	4.15659	9	0.0114286	0.00286981	0.0161964	ITPR3, LDLR, ADCY7	PLCB2, ATP1A3, CALM3, ATP2B4, ADCY9
hsa04114	Oocyte meiosis	2.46378	10	0.0191684	0.015089	0.0191266	ADCY7, ITPR3	ADCY9, SPDYC, PPP1CC, CALM3
hsa04970	Salivary secretion	4.52606	7	0.0112994	0.00733689	0.0203647	ADCY7, ITPR3, MUC5B	ADCY9, PLCB2, CALM3, ATP1A3, ATP2B4
hsa05418	Fluid shear stress and atherosclerosis	1.84486	3	0.00571429	0.0207527	0.0207527	NQO1, ACTG1, IL1R1, NCF2	CALM3
hsa04728	Dopaminergic synapse	1.94344	10	0.00638945	0.0177729	0.0225234	ITPR3, PPP2R2C	PLCB2, CALM3, PPP1CC
hsa05100	Bacterial invasion of epithelial cells	1.47589	10	0.00566577	0.022938	0.022938	ACTG1, ITGB1
hsa04261	Adrenergic signaling in cardiomyocytes	3.11744	10	0.00913009	0.00694692	0.0250416	ADCY7, PPP2R2C, TPM4	ADCY9, ATP1A3, ATP2B4, CALM3, PPP1CC, PLCB2
hsa04110	Cell cycle	1.20279	10	0.00831752	0.016204	0.025566	TGFB1, CDKN2A, CDKN2B
hsa04934	Cushing syndrome	3.28504	6	0.00563421	0.000611268	0.0288653	ADCY7, CDKN2B, CDKN2A, RASD1, NCEH1, ITPR3, LDLR, AXIN2	ADCY9, PLCB2
hsa04015	Rap1 signaling pathway	2.22458	10	0.00568182	0.0291035	0.0294007	F2R, ADCY7, CSF1, RALB, ACTG1, ITGB1	CALM3, ADCY9, PLCB2
hsa04514	Cell adhesion molecules	3.09638	7	0.00558659	0.016625	0.0303353	CD58, ESAM, ITGB1, NRCAM, ITGA6	ICAM2, CLDN19, JAM3, CADM1
hsa04151	PI3K-Akt signaling pathway	1.74079	10	0.00579832	0.0101313	0.0308312	CSF1, LAMB3, SPP1, ITGA2, ITGA6, ITGB1, F2R, LPAR6, PPP2R2C	CSF3R, VTN, ITGA3
hsa04724	Glutamatergic synapse	3.63701	1	0.00689655	0.0311933	0.0311933	GLS, HOMER2, HOMER3, ITPR3, ADCY7	GLS2, PLCB2, ADCY9
hsa04371	Apelin signaling pathway	2.99519	6	0.00558659	0.00844932	0.0313317	ADCY7, ITPR3, SPP1, SERPINE1	ADCY9, PLCB2, CALM3, ACTA2
hsa05034	Alcoholism	1.44108	10	0.00566577	0.0183002	0.0313403	FOSB	CALM3, PPP1CC
hsa04915	Estrogen signaling pathway	1.85833	2	0.0055583	0.0320203	0.0320203	ADCY7, ITPR3	ADCY9, PLCB2, CALM3
hsa04066	HIF-1 signaling pathway	1.90348	1	0.00571429	0.0322271	0.0322271	SERPINE1, ENO2	VHL, ALDOC
hsa04210	Apoptosis	1.50869	10	0.0111732	0.0150189	0.0323298	TUBA1A, ACTG1, ITPR3, CAPN2
hsa04918	Thyroid hormone synthesis	3.53598	2	0.00837989	0.0057418	0.0326721	ADCY7, ITPR3	ADCY9, PLCB2, ATP1A3
hsa04022	cGMP-PKG signaling pathway	2.82879	10	0.0219636	0.00311445	0.0334117	ITPR3, ADCY7	ATP1A3, ATP2B4, PLCB2, PPP1CC, CALM3, ADCY9, KNG1
hsa04921	Oxytocin signaling pathway	2.71564	10	0.0221163	0.000437215	0.0336764	ITPR3, ACTG1, ADCY7	PLCB2, CALM3, RCAN1, PPP1CC, ADCY9
hsa04390	Hippo signaling pathway	2.34492	10	0.0166749	0.00192127	0.0350249	RASSF6, PPP2R2C, TGFB1, SERPINE1, AXIN2, ACTG1	PPP1CC
hsa04960	Aldosterone-regulated sodium reabsorption	1.45481	6	0.00563421	0.0351442	0.0351442		ATP1A3
hsa04710	Circadian rhythm	1.59119	2	0.00627313	0.0293176	0.0358006	BHLHE40
hsa05146	Amoebiasis	3.52898	3	0.00558659	0.0318312	0.0370149	IL1R1, LAMB3, ARG2, SERPINB9, TGFB1	PLCB2, CD14
hsa05225	Hepatocellular carcinoma	1.51542	4	0.00578209	0.0158749	0.0372133	CDKN2A, TGFB1, AXIN2, NQO1, ACTG1
hsa04935	Growth hormone synthesis, secretion and action	2.54591	9	0.0111732	0.00795588	0.0382818	ADCY7, ITPR3, SOCS2	ADCY9, PLCB2, STAT5A
hsa04064	NF-kappa B signaling pathway	1.97741	10	0.00566577	0.0337412	0.0392334	LCK, IL1R1	CD14, TNFSF14
hsa05226	Gastric cancer	1.36693	4	0.00569805	0.033015	0.0410677	CDH17, AXIN2, TGFB1, CDKN2B
hsa00250	Alanine, aspartate and glutamate metabolism	7.27403	1	0.00537634	0.0411684	0.0411684	GLS, GFPT2	AGXT2, ABAT, GLS2
hsa05165	Human papillomavirus infection	1.70762	10	0.0111732	0.0134178	0.0425239	AXIN2, LAMB3, SPP1, ITGA2, ITGA6, ITGB1, PPP2R2C, ATP6V0D2, MAML2	VTN, ITGA3
hsa00640	Propanoate metabolism	4.92757	6	0.00563421	0.0284976	0.0427053		ACSS2, ABAT, ALDH6A1
hsa05130	Pathogenic Escherichia coli infection	2.1106	10	0.0139469	0.0327683	0.043414	ACTG1, F2R, TUBA1A, TUBB2A, ITGB1, IL1R1	CYFIP2, CLDN19
hsa05110	Vibrio cholerae infection	3.11744	1	0.00689655	0.0434173	0.0434173	ATP6V0D2, ACTG1	ADCY9
hsa04927	Cortisol synthesis and secretion	4.70014	5	0.00568182	0.000554623	0.0434223	ADCY7, NCEH1, ITPR3, LDLR	ADCY9, PLCB2
hsa04972	Pancreatic secretion	3.56427	9	0.0108696	0.00045668	0.0437436	RAB27B, ITPR3, ADCY7	PLCB2, ATP1A3, ATP2B4, ADCY9
hsa01040	Biosynthesis of unsaturated fatty acids	4.42767	3	0.00571429	0.0398142	0.0450946		FADS2, FADS1
hsa00220	Arginine biosynthesis	6.94339	2	0.00847511	0.0363673	0.0463131	ARG2, GLS	GLS2
hsa05131	Shigellosis	2.58111	9	0.00564972	0.0134932	0.0463566	ITGB1, ACTG1, ITPR3, CAST, CAPN2, IL1R1	PLCB2, PLCD1, CD14, UBE2V2, C3
hsa04910	Insulin signaling pathway	1.49759	2	0.00552908	0.0383909	0.0464107	PYGB, SOCS2	PPP1CC, CALM3
hsa04911	Insulin secretion	3.59422	6	0.00579832	0.000112596	0.0479199	ADCY7, ITPR3	TRPM4, ATP1A3, ADCY9, PLCB2
hsa05206	MicroRNAs in cancer	1.44889	7	0.00564972	0.0244609	0.0482987	RDX, SOX4, CDKN2A, GLS	TIMP3, CYP24A1, GLS2
hsa04068	FoxO signaling pathway	1.59119	6	0.00566577	0.0290135	0.0497661	TGFB1, HOMER2, HOMER3, CDKN2B

## Sheet: selected_genes
ID	Term_Description	Fold_Enrichment	occurrence	support	lowest_p	highest_p	Up_regulated	Down_regulated
hsa04510	Focal adhesion	3.36008	10	0.136364	1.67867e-06	8.15742e-06	LAMB3, SPP1, ITGA2, ITGA6, ITGB1, ARHGAP5, ACTG1, CAPN2, FLNA	VTN, ITGA3, PPP1CC, FLNC
hsa05205	Proteoglycans in cancer	3.26077	10	0.14205	3.28222e-06	1.22728e-05	ACTG1, FLNA, ITPR3, CD63, TGFB1, PLAUR, ITGA2, ITGB1, RDX	FLNC, PPP1CC, TIMP3, VTN
hsa04514	Cell adhesion molecules	3.09638	7	0.00558659	0.016625	0.0303353	CD58, ESAM, ITGB1, NRCAM, ITGA6	ICAM2, CLDN19, JAM3, CADM1
hsa05414	Dilated cardiomyopathy	5.35981	10	0.117799	5.41478e-09	3.53524e-07	ITGA2, ITGA6, ITGB1, ACTG1, TPM4, ADCY7, TGFB1	ITGA3, TTN, ADCY9
hsa05410	Hypertrophic cardiomyopathy	4.57692	10	0.0908967	3.04343e-07	9.0661e-06	ITGA2, ITGA6, ITGB1, ACTG1, TPM4, TGFB1	ITGA3, TTN
hsa04810	Regulation of actin cytoskeleton	2.71564	10	0.0619763	3.9387e-06	0.000338783	F2R, ITGA2, ITGA6, ITGB1, RGCC, ACTG1, RDX	ITGA3, KNG1, PPP1CC, CYFIP2, GSN
hsa04611	Platelet activation	4.17362	10	0.0868908	9.07918e-06	0.000266643	F2R, ITPR3, ADCY7, ACTG1, ITGA2, ITGB1	PPP1CC, PLCB2, FGG, ADCY9
hsa05412	Arrhythmogenic right ventricular cardiomyopathy	4.01986	10	0.0739473	2.06936e-05	4.53115e-05	ITGA2, ITGA6, ITGB1, ACTG1, DSP	ITGA3
hsa04512	ECM-receptor interaction	4.62893	10	0.0502793	2.08643e-05	8.1852e-05	LAMB3, SPP1, NPNT, ITGA2, ITGA6, ITGB1	VTN, ITGA3
hsa05166	Human T-cell leukemia virus 1 infection	2.29361	10	0.0140345	2.26918e-05	0.00144891	NRP1, CDKN2B, CDKN2A, MMP7, IL1R1, TGFB1, ADCY7, LCK	STAT5A, ADCY9
hsa05222	Small cell lung cancer	3.32075	10	0.0544035	2.61051e-05	0.00010229	CDKN2B, LAMB3, ITGA2, ITGA6, ITGB1	ITGA3
hsa05145	Toxoplasmosis	2.27313	10	0.0280908	8.49462e-05	0.000102235	LAMB3, ITGA6, ITGB1, LDLR, TGFB1
hsa04640	Hematopoietic cell lineage	4.19944	10	0.00882462	0.000503547	0.000619966	CSF1, CD24, IL1R1, ITGA2, ITGA6	CD14, CSF3R, ITGA3
hsa04145	Phagosome	3.34988	10	0.0328888	0.00192127	0.00824838	ACTG1, ATP6V0D2, TUBA1A, TUBB2A, ITGA2, ITGB1, NCF2	C3, MBL2, CD14
hsa05140	Leishmaniasis	2.6451	4	0.00568182	0.00278815	0.00459033	TGFB1, ITGB1, NCF2	C3
hsa04530	Tight junction	2.54591	10	0.0165321	0.00296527	0.0110001	PPP2R2C, RDX, ACTG1, ITGB1, TUBA1A	CLDN19, JAM3, CGN
hsa04670	Leukocyte transendothelial migration	3.26997	7	0.00568182	0.00435345	0.0102658	ITGB1, ESAM, ACTG1, NCF2, ARHGAP5	JAM3, CLDN19
hsa04151	PI3K-Akt signaling pathway	1.74079	10	0.00579832	0.0101313	0.0308312	CSF1, LAMB3, SPP1, ITGA2, ITGA6, ITGB1, F2R, LPAR6, PPP2R2C	CSF3R, VTN, ITGA3
hsa05165	Human papillomavirus infection	1.70762	10	0.0111732	0.0134178	0.0425239	AXIN2, LAMB3, SPP1, ITGA2, ITGA6, ITGB1, PPP2R2C, ATP6V0D2, MAML2	VTN, ITGA3
hsa05131	Shigellosis	2.58111	9	0.00564972	0.0134932	0.0463566	ITGB1, ACTG1, ITPR3, CAST, CAPN2, IL1R1	PLCB2, PLCD1, CD14, UBE2V2, C3
hsa05100	Bacterial invasion of epithelial cells	1.47589	10	0.00566577	0.022938	0.022938	ACTG1, ITGB1
hsa04015	Rap1 signaling pathway	2.22458	10	0.00568182	0.0291035	0.0294007	F2R, ADCY7, CSF1, RALB, ACTG1, ITGB1	CALM3, ADCY9, PLCB2
hsa05130	Pathogenic Escherichia coli infection	2.1106	10	0.0139469	0.0327683	0.043414	ACTG1, F2R, TUBA1A, TUBB2A, ITGB1, IL1R1	CYFIP2, CLDN19
hsa05226	Gastric cancer	1.36693	4	0.00569805	0.033015	0.0410677	CDH17, AXIN2, TGFB1, CDKN2B
hsa05132	Salmonella infection	2.06146	10	0.0338052	3.86142e-05	3.86142e-05	DYNLL2, DYNLRB1, TUBA1A, TUBB2A, FLNA, ACTG1, SNX9	FLNC, CYFIP2, CD14
